# Supplementary material for: Associations Between Carotenoid Status, Visual Outcomes and Cognitive Metrics in Children: A Scoping Review
Source: Nutrients. 2026 Jul 2;18(13):2147. doi: 10.3390/nu18132147 (PMC13363774; doi:10.3390/nu18132147)
Supplement: Supplementary file 1 [file nutrients-18-02147-s001.zip]

Archive with 1 entries (1 files):
- nutrients-4362001-supplementary.pdf
